# Supplementary material for: Bariatric Conversion Surgery Impact on LDL Cholesterol in Patients Previously Treated with Sleeve Gastrectomy
Source: J Clin Med. 2025 Jul 10;14(14):4901. doi: 10.3390/jcm14144901 (PMC12295971; doi:10.3390/jcm14144901)
Supplement: Supplementary file 1 [file jcm-14-04901-s001.zip]

Archive with 1 entries (1 files):
- jcm-3726217 Supplementary Table S1.pdf
